# Supplementary material for: Role of progesterone action in inguinal hernia formation via skeletal muscle fibrosis and atrophy
Source: JCI Insight. 2025 Jun 12;10(14):e193208. doi: 10.1172/jci.insight.193208 (PMC12288974; doi:10.1172/jci.insight.193208)
Supplement: Supporting data values [file jciinsight-10-193208-s201.xlsx]

## Sheet: Fig. 1B
WT	Aromhum
0.317	0.115
0.213	0.121
0.07	0.255
0.158	0.192
0.154	0.148
0.138	0.224
0.068	0.057
0.229	0.087
0.162	0.123
0.06
0.043

## Sheet: Fig. 1C
0	0.5	1	2	4	8	12	24
1	1.5012	1.96079	2.28595	2.33154	3.48223	7.28428	9.23672
1	1.06196	1.10301	1.50569	2.05834	4.14832	6.57575	6.62259
1	0.644935	0.494456	0.619085	0.900345	2.10788	4.55168	4.26532

## Sheet: Fig. 1D
Veh	E2	Ful	E2+Ful
1	3.94305	0.675015	0.787991
1	2.18355	0.732138	0.64291
1	1.9697	1.18602	1.18247

## Sheet: Fig. 1E
Veh	E2	R5020	E2+R5020	E2+R5020+RU486	E2+R5020+UPA	E2+R5020+ZK299
1	0.478812	0.936571	3.70693	1.31384	1.3118	1.43355
1	0.946924	1.29324	2.03373	1.58954	1.19348	1.53617
1	1.21021	1.34649	2.20369	0.948729	1.09282	0.995283
1	0.977497	1.35488	3.13441	1.68886	1.35833	1.40118

## Sheet: Fig. 1F
Ctrl siRNA + Veh	Ctrl siRNA + E2/R5020	Pgr siRNA + Veh	Pgr siRNA + E2/R5020
1	4.6818	1.22115	2.14392
1	3.27037	0.633929	1.13644
1	5.01017	0.742826	0.956304

## Sheet: Fig. 1G
Ctrl siRNA + Veh	Ctrl siRNA + E2/R5020	Pgr siRNA + Veh	Pgr siRNA + E2/R5020
1	3.02925	0.765184	0.710354
1	1.95755	0.819148	1.28247
1	4.4841	1.01371	1.18556
1	3.30036	0.969988	1.16756

## Sheet: Fig. 1I
PGR Stroma H-score	ESR1 Stroma H-score	Ki-67 Stroma % Positive
0	1	0.1
3	1	0
135	145	0.5
110	110	0.5
1	1	0
27	79	0.2
1	3	0.1
105	100	0.2
23	21	0.1
105	95	0.1
16	31	0
18	5	0.1
40	14	0.3
10	37	0.5
42	80	0.1
30	95	1
85	75	0.1
120	140	0.1
1	0	0
1	3	0.01
40	33	0.1
4	3	0.01
13	33	0.1
17	27	0.5
3	6	0.01
1	5	0.01
135	130	0.1
95	100	0.1
0	2	0.01
0	1	0.01
6	5	0.01
120	140	0.01
79	80	0.01
6	83	0.1
0	1	0.01
0	1	0.01
34	20	0.01
55	79	0.01
0	2	0.01
1	7	0.01
0	1	0.01
0	7	0.01
5	0	0
9	120	0.1
70	185	0
140	210	0.5
0	5	0
0	15	0.1
1	8	0
3	7	0
16	12	0
180	165	0
0	15	0.1
1	30	0
43	115	0.1
78	155	0.1
55	85	0.1
1	80	0.1
135	180	0
70	105	0
6	45	0.1
12	30	0.2
75	75	0.1
27	120	0.1
10	25	0.1
13	39	0.1
7	16	0
105	130	0
1	9	0
1	1	0
0	0	0
0	1	0
3	26	0
11	81	0.1
12	135	0.1
105	160	0.1
15	135	0.1
10	143	0
0	1	0
1	5	0
1	1	0
0	5	0
117	1	0.1
8	45	0.1
27	56	0
101	78	0.1

## Sheet: Fig. 2B
	WT (Vehicle)										WT (RU486)										Aromhum (Vehicle)										Aromhum (RU486)
0	60.48	87.01	78.44	76.22	70.06	83.95	81.62	87.01	79.92	75.6	62.04	72.32	69.3	69.84	70.85	78.4	77.38	105	71.54	71.07	123.84	90.28	89.32	157.32	98.75	120	113.05	89.6	81.75		95.59	93.94	84	129.54	134.82	85.6	84.8	92.4	84.66
1	80.25	92.385	123.03	120.87	86.435	95.23	85.305	92.385	86.06	80.19	80.83	73.26	80.57	86.485	79.89	88.495	89.01	137.75	93.85	101.76	144.72	136.98	149.005	161.39	127.275	178.1	113.04	121.2	134.05		108.18	99.63	108.84	136.3	148.205	109.175	87.105	89.59	93.27
2	94.52	111.757	125.08	169.4	112.643	106.38	103.433	111.757	108.5	121.433	94.1067	93.9333	96.79	96.62	97.16	98.4833	103.08	144.48	107.64	116.46	219.22	210.41	252.97	276.623	205.623	204.227	147.043	138.207	141.317		134.547	138.793	147.833	167.683	178.297	115.283	96.81	105.297	100.413
3	90.48	103.71	105.49	156.605	96.035	112.16	97.94	103.71	115.01	114.78	96.68	94.4633	89.1733	92.23	103.32	109.23	102.265	143.033	117.273	104.21	244.565	281.14	262.305	335.7	251.25	233.647	144.733	151.893	138.52		140.87	147.7	153.04	168.7	198.073	107.253	109.06	110.327	105.92
4	94.62	104.28	104.32	137.07	89.66	109.01	97.17	104.28	105.305	108.04	106.69	93.73	94.8067	88.68	103.22	108.575	93.99	143.91	100.287	102.35	257.3	269.985	288.045	347.75	225.96	258.355	145.24	126.92	138.52		144.58	144.16	131.595	172.74	216.225	125.74	113.227	120.24	126.12
5	107.97	104.097	102.86	130.25	100.96	110.303	104.62	104.097	111.38	100.48	111.16	101.4	93.7	95.43	103.463	110.12	109.51	142.797	107.967	97.9133	253.287	252.587	285.987	376.827	227.867	278.36	170.313	148.47	152.88		152.487	148.08	152.817	218.547	216.017	128.507	137.547	124.027	130.773
6	111.795	99.54	102.883	123.94	106.14	105.3	97.635	99.54	102.405	108.65	104.99	100.89	96.515	96.725	98.38	97.825	98.835	142.507	95.605	88.12	268.92	246.3	281.66	395.55	230.43	274.37	161.837	145.003	149.337		146.255	155.38	150.425	200.163	225.987	146.367	122.407	123.443	128.45
7	104.367	109.387	118.31	124.53	102.803	118.313	107.69	109.387	113.517	105.467	106.8	102.95	101.967	101.61	99.1333	110.41	104.933	132.48	117.07	96.45	271.903	265.173	290.38	387.733	217.357	301.557	169.98	156.143	153.9		147.817	156.973	153.26	219.827	257.357	134.913	136.52	132.163	142.477
8	104.345	106.56	104.853	133.607	110.317	109.747	101.277	106.56	110.307	105.533	111.82	103.88	106.025	93.135	112.197	107.89	101.233	142.867	97.44	92.96	246.29	251.78	294.757	372.583	222.323	297.72	181.987	164.643	161.373		153.977	167.597	150.083	230.547	252.78	136.393	146.073	146.18	157.25
9	104.97	107.477	106.25	124.5	103.913	102.25	99.7833	107.477	107.753	98.5267	106.7	102.043	110.333	97.2367	97.7333	109.18	97.9167	147.78	113.16	116.62	265.55	260.053	299.893	382.707	241.427	301.223	181.733	178.453	178.987		141.907	154.817	141.717	219.827	230.547	136.41	129.6	145.94	155.887
10	103.493	100.58	119.807	121.1	100.905	102.26	105.06	100.58	110.725	96.76	111.357	106.63	102.553	97.4933	107.85	106.53	101.345	156.607	116.85	127.07	260.76	257.66	293.34	375.89	241.56	340.63	172.38	165.11	148.265		147.885	163.995	168.375	230.547	252.78	149.823	128.2	137.28	161.87
11	107.327	92.67	115.7	118	105.53	114.103	103.847	92.67	95.7233	98.9367	115.573	106.81	100.15	94.8933	111.82	110.193	97.29	167.95	125.46	92.66	270.56	287.743	312.967	372.13	234.6	372.39	181.365	170.08	182.86		143.56	162.257	160.423	219.827	257.357	162.42	129.11	135.16	158.775
12	110.41	101.697	98.01	103.15	100.853	99.55	100.243	101.697	107.077	105.233	104.837	108.83	99.185	99.645	97.62	104.373	105.463	150.46	121.44	100.8	280.54	273.39	322.17	354.393	241.503	354.185	197.2	173.6	187.05		133.807	143.353	155.28	225.987	256.855	155.305	123.2	144.1	161.24

## Sheet: Fig. 2D
WT (Vehicle)	WT (RU486)	Aromhum (Vehicle)	Aromhum (RU486)
14.0089	16.1662	38.9783	20.6352
14.8422	7.77347	51.58	21.8749
17.6358	13.9443	44.723	23.4399
10.855	22.23	30.9781	21.0405
18.3198	15.5843	28.2356	30.9064
13.1222	16.1079	35.6459	36.4349
21.5631	10.4445
	27.9489

## Sheet: Fig. 2E
WT (Vehicle)	WT (RU486)	Aromhum (Vehicle)	Aromhum (RU486)
53.9333	40.5673	8.286	33.5377
51.7567	35.677	8.54667	39.4543
29.746	44.1	7.90533	13.1343
48.1553	35.2513	9.557	21.8167
31.716	46.862	11.8083	30.1057
42.4807	49.7413	9.84433	17.6187
44.3687	38.15
	45.144

[truncated: 21 more sheets: Fig. 2G, Fig. 2I, Fig. 2J, Fig. 3B, Fig. 3D, Fig. 3E, Fig. 3F, Fig. 7D, Fig. 7E, Fig. 7F, Fig. 7G, Fig. S1C, Fig. S1D, Fig. S2A, Fig. S2C, Fig. S2D, Fig. S2E, Fig. S2F, Fig. S2H, Fig. S2I …]
